# Supplementary material for: The impact of dietary calcium and phosphorus on mitochondrial-linked gene expression in five tissues of laying hens
Source: PLoS One. 2022 Jun 24;17(6):e0270550. doi: 10.1371/journal.pone.0270550 (PMC9231785; doi:10.1371/journal.pone.0270550)
Supplement: S2 File — (XLSX) [file pone.0270550.s002.xlsx]

## Sheet: ATP50
Chamber	Sample	Sample	EvaGreen	EvaGreen	Ct	Ct	Ct	Ct	Tm	Tm	Tm		concentration	ng/µl	number of molecules in 1µl	number of molecules/reaction
ID	Type	rConc	Name	Type	Value	Quality	Call	Threshold	In Range	Out Range	Peak Ratio		1	16.6	7.92997e+10	6.34398e+08
S01-A06	PCR products	1	ATP50	Test	3.90066	0.608284	Fail	0.00777686	82.7911	999	1		0.1	1.66	7.92997e+09	6.34398e+07
S01-A12	PCR products	1	ATP50	Test	3.72887	0.542625	Fail	0.00777686	82.7866	999	1		0.01	0.166	7.92997e+08	6.34398e+06
S02-A06	PCR products	0.1	ATP50	Test	4.04462	0.68154	Pass	0.00777686	82.5891	999	1		0.001	0.0166	7.92997e+07	634398
S02-A12	PCR products	0.1	ATP50	Test	3.94203	0.647344	Fail	0.00777686	82.5535	999	1		0.0001	0.00166	7.92997e+06	63439.8
S03-A06	PCR products	0.01	ATP50	Test	6.19694	1	Pass	0.00777686	82.1974	999	1		1e-05	0.000166	792997	6343.98
S03-A12	PCR products	0.01	ATP50	Test	6.17833	1	Pass	0.00777686	82.2316	999	1		1e-06	1.66e-05	79299.7	634.398
S04-A06	PCR products	0.001	ATP50	Test	9.81135	1	Pass	0.00777686	82.3081	999	1		1e-07	1.66e-06	7929.97	63.4398
S04-A12	PCR products	0.001	ATP50	Test	9.88535	1	Pass	0.00777686	82.2464	999	1		1e-08	1.66e-07	792.997	6.34398
S05-A06	PCR products	0.0001	ATP50	Test	13.3908	1	Pass	0.00777686	82.2863	999	1		1e-09	1.66e-08	79.2997	0.634398
S05-A12	PCR products	0.0001	ATP50	Test	13.544	1	Pass	0.00777686	82.2111	999	1		1e-10	1.66e-09	7.92997	0.0634398
S06-A06	PCR products	1e-05	ATP50	Test	16.535	1	Pass	0.00777686	82.6278	999	1		1e-11	1.66e-10	0.792997	0.00634398
S06-A12	PCR products	1e-05	ATP50	Test	16.5505	1	Pass	0.00777686	82.2594	999	1
S07-A06	PCR products	1e-06	ATP50	Test	18.7711	1	Pass	0.00777686	82.2978	999	1
S07-A12	PCR products	1e-06	ATP50	Test	18.432	1	Pass	0.00777686	82.1768	999	1
S08-A06	PCR products	1e-07	ATP50	Test	19.0177	1	Pass	0.00777686	82.1251	999	1
S08-A12	PCR products	1e-07	ATP50	Test	20.2654	1	Pass	0.00777686	82.4258	999	1
S09-A06	PCR products	1e-08	ATP50	Test	19.4792	1	Pass	0.00777686	82.6459	999	1
S09-A12	PCR products	1e-08	ATP50	Test	20.237	1	Pass	0.00777686	82.4797	999	1
S10-A06	PCR products	1e-09	ATP50	Test	19.7999	1	Pass	0.00777686	82.6398	999	1
S10-A12	PCR products	1e-09	ATP50	Test	19.8181	1	Pass	0.00777686	82.5188	999	1
S11-A06	PCR products	1e-10	ATP50	Test	19.8481	1	Pass	0.00777686	82.5323	999	1
S11-A12	PCR products	1e-10	ATP50	Test	19.8454	1	Pass	0.00777686	82.7071	999	1
S12-A06	PCR products	1e-11	ATP50	Test	18.9723	1	Pass	0.00777686	82.9448	999	1
S12-A12	PCR products	1e-11	ATP50	Test	19.4086	1	Pass	0.00777686	82.7066	999	1
conc	Cq	mean	SD
1	3.90066
1	3.72887	3.81476	0.0858945
0.1	4.04462
0.1	3.94203	3.99333	0.0512948
0.01	6.19694
0.01	6.17833	6.18764	0.00930979
0.001	9.81135
0.001	9.88535	9.84835	0.0369997
0.0001	13.3908
0.0001	13.544	13.4674	0.0766253
1e-05	16.535
1e-05	16.5505	16.5427	0.00771411
1e-06	18.7711
1e-06	18.432	18.6015	0.169535
1e-07	19.0177
1e-07	20.2654	19.6415	0.623858
1e-08	19.4792
1e-08	20.237	19.8581	0.378913
1e-09	19.7999
1e-09	19.8181	19.809	0.0091094
1e-10	19.8481
1e-10	19.8454	19.8468	0.00131762
1e-11	18.9723
1e-11	19.4086	19.1905	0.21815
conc	mean	SD
1	3.81476	0.0858945
0.1	3.99333	0.0512948
0.01	6.18764	0.00930979
0.001	9.84835	0.0369997
0.0001	13.4674	0.0766253
1e-05	16.5427	0.00771411
1e-06	18.6015	0.169535
1e-07	19.6415	0.623858
1e-08	19.8581	0.378913
1e-09	19.809	0.0091094
1e-10	19.8468	0.00131762
1e-11	19.1905	0.21815
logC	mean	SD										slope	E
0	3.81476	0.0858945										-3.4684	1.9423	94.2305
-1	3.99333	0.0512948
-2	6.18764	0.00930979
-3	9.84835	0.0369997
-4	13.4674	0.0766253
-5	16.5427	0.00771411
-6	18.6015	0.169535
-7	19.6415	0.623858
-8	19.8581	0.378913
-9	19.809	0.0091094
-10	19.8468	0.00131762
-11	19.1905	0.21815

## Sheet: ND2
Chamber	Sample	Sample	EvaGreen	EvaGreen	Ct	Ct	Ct	Ct	Tm	Tm	Tm		concentration	ng/µl	number of molecules in 1µl	number of molecules/reaction
ID	Type	rConc	Name	Type	Value	Quality	Call	Threshold	In Range	Out Range	Peak Ratio		1	16.6	9.64729e+10	7.71783e+08
S01-A10	PCR Products	1	ND2	Test		0.632527	Fail	0.00560851	82.3309	999	1		0.1	1.66	9.64729e+09	7.71783e+07
S01-A04	PCR Products	1	ND2	Test		0.544352	Fail	0.00560851	82.3274	999	1		0.01	0.166	9.64729e+08	7.71783e+06
S02-A10	PCR Products	0.1	ND2	Test		0.584951	Fail	0.00560851	81.8886	999	1		0.001	0.0166	9.64729e+07	771783
S02-A04	PCR Products	0.1	ND2	Test		0.623368	Fail	0.00560851	81.8558	999	1		0.0001	0.00166	9.64729e+06	77178.3
S03-A10	PCR Products	0.01	ND2	Test	6.45567	1	Pass	0.00560851	81.917	999	1		1e-05	0.000166	964729	7717.83
S03-A04	PCR Products	0.01	ND2	Test	6.74412	1	Pass	0.00560851	81.8733	999	1		1e-06	1.66e-05	96472.9	771.783
S04-A10	PCR Products	0.001	ND2	Test	10.2785	1	Pass	0.00560851	81.8562	999	1		1e-07	1.66e-06	9647.29	77.1783
S04-A04	PCR Products	0.001	ND2	Test	10.4027	1	Pass	0.00560851	81.806	999	1		1e-08	1.66e-07	964.729	7.71783
S05-A10	PCR Products	0.0001	ND2	Test	13.5512	1	Pass	0.00560851	81.9599	999	1		1e-09	1.66e-08	96.4729	0.771783
S05-A04	PCR Products	0.0001	ND2	Test	13.6343	1	Pass	0.00560851	81.8751	999	1		1e-10	1.66e-09	9.64729	0.0771783
S06-A10	PCR Products	1e-05	ND2	Test	16.708	1	Pass	0.00560851	81.9618	999	1		1e-11	1.66e-10	0.964729	0.00771783
S06-A04	PCR Products	1e-05	ND2	Test	16.7167	1	Pass	0.00560851	81.9513	999	1
S07-A10	PCR Products	1e-06	ND2	Test	20.7436	1	Pass	0.00560851	82.2647	999	1
S07-A04	PCR Products	1e-06	ND2	Test	20.4535	1	Pass	0.00560851	82.1664	999	1
S08-A10	PCR Products	1e-07	ND2	Test		0	Fail	0.00560851	999	999	0
S08-A04	PCR Products	1e-07	ND2	Test	24.0048	1	Pass	0.00560851	82.1701	999	1
S09-A10	PCR Products	1e-08	ND2	Test		0	Fail	0.00560851	999	999	0
S09-A04	PCR Products	1e-08	ND2	Test		0	Fail	0.00560851	999	999	0
S10-A10	PCR Products	1e-09	ND2	Test		0.171039	Fail	0.00560851	68.3596	999	1
S10-A04	PCR Products	1e-09	ND2	Test		0.11	Fail	0.00560851	66.2941	999	1
S11-A10	PCR Products	1e-10	ND2	Test		0	Fail	0.00560851	999	999	0
S11-A04	PCR Products	1e-10	ND2	Test		0	Fail	0.00560851	999	999	0
S12-A10	PCR Products	1e-11	ND2	Test		0	Fail	0.00560851	999	999	0
S12-A04	PCR Products	1e-11	ND2	Test		0	Fail	0.00560851	999	999	0
conc	Cq	mean	SD
1
1
0.1
0.1
0.01	6.45567
0.01	6.74412	6.59989	0.144226
0.001	10.2785
0.001	10.4027	10.3406	0.062139
0.0001	13.5512
0.0001	13.6343	13.5928	0.04158
1e-05	16.708
1e-05	16.7167	16.7124	0.00434965
1e-06	20.7436
1e-06	20.4535	20.5986	0.145085
1e-07
1e-07	24.0048	24.0048	0
1e-08
1e-08
1e-09
1e-09
1e-10
1e-10
1e-11
1e-11
conc	mean	SD
1
0.1
0.01	6.59989	0.144226
0.001	10.3406	0.062139
0.0001	13.5928	0.04158
1e-05	16.7124	0.00434965
1e-06	20.5986	0.145085
1e-07	24.0048	0
1e-08
1e-09
1e-10
1e-11
logC	mean	SD										slope	E
0												-3.4369	1.95416	95.4159
-1
-2	6.59989	0.144226
-3	10.3406	0.062139
-4	13.5928	0.04158
-5	16.7124	0.00434965
-6	20.5986	0.145085
-7	24.0048	0
-8
-9
-10
-11

## Sheet: ND3
Chamber	Sample	Sample	EvaGreen	EvaGreen	Ct	Ct	Ct	Ct	Tm	Tm	Tm		concentration	ng/µl	number of molecules in 1µl	number of molecules/reaction
ID	Type	rConc	Name	Type	Value	Quality	Call	Threshold	In Range	Out Range	Peak Ratio		1	16.6	9.58623e+10	7.66898e+08
S01-A01	PCR products	1	ND3	Test	3.21296	0.389688	Fail	0.00708897	83.7501	999	1		0.1	1.66	9.58623e+09	7.66898e+07
S01-A07	PCR products	1	ND3	Test	3.20161	0.381894	Fail	0.00708897	83.7086	999	1		0.01	0.166	9.58623e+08	7.66898e+06
S02-A01	PCR products	0.1	ND3	Test	2.5	0.166667	Fail	0.00708897	83.3457	999	1		0.001	0.0166	9.58623e+07	766898
S02-A07	PCR products	0.1	ND3	Test	2.5	0.166667	Fail	0.00708897	83.353	999	1		0.0001	0.00166	9.58623e+06	76689.8
S03-A01	PCR products	0.01	ND3	Test	5.81422	1	Pass	0.00708897	83.2956	999	1		1e-05	0.000166	958623	7668.98
S03-A07	PCR products	0.01	ND3	Test	5.58468	1	Pass	0.00708897	83.3096	999	1		1e-06	1.66e-05	95862.3	766.898
S04-A01	PCR products	0.001	ND3	Test	9.1591	1	Pass	0.00708897	83.4247	999	1		1e-07	1.66e-06	9586.23	76.6898
S04-A07	PCR products	0.001	ND3	Test	9.21297	1	Pass	0.00708897	83.4575	999	1		1e-08	1.66e-07	958.623	7.66898
S05-A01	PCR products	0.0001	ND3	Test	12.2552	1	Pass	0.00708897	83.3505	999	1		1e-09	1.66e-08	95.8623	0.766898
S05-A07	PCR products	0.0001	ND3	Test	12.4319	1	Pass	0.00708897	83.4006	999	1		1e-10	1.66e-09	9.58623	0.0766898
S06-A01	PCR products	1e-05	ND3	Test	15.9423	1	Pass	0.00708897	83.5781	999	1		1e-11	1.66e-10	0.958623	0.00766898
S06-A07	PCR products	1e-05	ND3	Test	16.2229	1	Pass	0.00708897	83.6251	999	1
S07-A01	PCR products	1e-06	ND3	Test	19.0302	1	Pass	0.00708897	83.6772	999	1
S07-A07	PCR products	1e-06	ND3	Test	19.3331	1	Pass	0.00708897	83.7366	999	1
S08-A01	PCR products	1e-07	ND3	Test	26.0827	0.633465	Fail	0.00708897	80.7871	999	1
S08-A07	PCR products	1e-07	ND3	Test	24.3262	0.528398	Fail	0.00708897	80.6835	999	1
S09-A01	PCR products	1e-08	ND3	Test	999	0	Fail	0.00708897	999	999	0
S09-A07	PCR products	1e-08	ND3	Test	999	0	Fail	0.00708897	999	999	0
S10-A01	PCR products	1e-09	ND3	Test	999	0	Fail	0.00708897	999	999	0
S10-A07	PCR products	1e-09	ND3	Test	999	0	Fail	0.00708897	999	999	0
S11-A01	PCR products	1e-10	ND3	Test	999	0	Fail	0.00708897	999	999	0
S11-A07	PCR products	1e-10	ND3	Test	999	0	Fail	0.00708897	999	999	0
S12-A01	PCR products	1e-11	ND3	Test	999	0	Fail	0.00708897	999	999	0
S12-A07	PCR products	1e-11	ND3	Test	999	0	Fail	0.00708897	999	999	0
conc	Cq	mean	SD
1	3.21296
1	3.20161	3.20728	0.00567568
0.1	2.5
0.1	2.5	2.5	0
0.01	5.81422
0.01	5.58468	5.69945	0.114767
0.001	9.1591
0.001	9.21297	9.18603	0.0269355
0.0001	12.2552
0.0001	12.4319	12.3436	0.088328
1e-05	15.9423
1e-05	16.2229	16.0826	0.140296
1e-06	19.0302
1e-06	19.3331	19.1816	0.151451
1e-07	26.0827
1e-07	24.3262	25.2044	0.878247
1e-08
1e-08
1e-09
1e-09
1e-10
1e-10
1e-11
1e-11
conc	mean	SD
1	3.20728	0.00567568
0.1	2.5	0
0.01	5.69945	0.114767
0.001	9.18603	0.0269355
0.0001	12.3436	0.088328
1e-05	16.0826	0.140296
1e-06	19.1816	0.151451
1e-07	25.2044	0.878247
1e-08
1e-09
1e-10
1e-11
logC	mean	SD										slope	E
0	3.20728	0.00567568										-3.3861	1.9739	97.3899
-1	2.5	0
-2	5.69945	0.114767
-3	9.18603	0.0269355
-4	12.3436	0.088328
-5	16.0826	0.140296
-6	19.1816	0.151451
-7	25.2044	0.878247
-8
-9
-10
-11

## Sheet: PRKAB1
Chamber	Sample	Sample	EvaGreen	EvaGreen	Ct	Ct	Ct	Ct	Tm	Tm	Tm		concentration	ng/µl	number of molecules in 1µl	number of molecules/reaction
ID	Type	rConc	Name	Type	Value	Quality	Call	Threshold	In Range	Out Range	Peak Ratio		1	16.6	1.38956e+11	1.11165e+09
S01-A05	PCR products	1	PRKAB1	Test	3.72018	0.530179	Fail	0.010157	76.8887	999	1		0.1	1.66	1.38956e+10	1.11165e+08
S01-A11	PCR products	1	PRKAB1	Test	3.77593	0.563926	Fail	0.010157	76.9021	999	1		0.01	0.166	1.38956e+09	1.11165e+07
S02-A05	PCR products	0.1	PRKAB1	Test	5.93907	1	Pass	0.010157	76.5359	999	1		0.001	0.0166	1.38956e+08	1.11165e+06
S02-A11	PCR products	0.1	PRKAB1	Test	5.9422	1	Pass	0.010157	76.5928	999	1		0.0001	0.00166	1.38956e+07	111165
S03-A05	PCR products	0.01	PRKAB1	Test	8.88739	1	Pass	0.010157	76.4819	999	1		1e-05	0.000166	1.38956e+06	11116.5
S03-A11	PCR products	0.01	PRKAB1	Test	9.08705	0.882896	Pass	0.010157	76.4972	999	1		1e-06	1.66e-05	138956	1111.65
S04-A05	PCR products	0.001	PRKAB1	Test	12.6307	0.987408	Pass	0.010157	76.5221	999	1		1e-07	1.66e-06	13895.6	111.165
S04-A11	PCR products	0.001	PRKAB1	Test	12.7057	0.978995	Pass	0.010157	76.6106	999	1		1e-08	1.66e-07	1389.56	11.1165
S05-A05	PCR products	0.0001	PRKAB1	Test	15.852	1	Pass	0.010157	76.5737	999	1		1e-09	1.66e-08	138.956	1.11165
S05-A11	PCR products	0.0001	PRKAB1	Test	16.0762	0.900284	Pass	0.010157	76.4348	999	1		1e-10	1.66e-09	13.8956	0.111165
S06-A05	PCR products	1e-05	PRKAB1	Test	19.9688	1	Pass	0.010157	76.624	999	1		1e-11	1.66e-10	1.38956	0.0111165
S06-A11	PCR products	1e-05	PRKAB1	Test	19.6798	0.976839	Pass	0.010157	76.659	999	1
S07-A05	PCR products	1e-06	PRKAB1	Test	23.5842	0.973995	Pass	0.010157	78.1459	999	1
S07-A11	PCR products	1e-06	PRKAB1	Test	22.8711	1	Pass	0.010157	77.1368	999	1
S08-A05	PCR products	1e-07	PRKAB1	Test		0	Fail	0.010157	999	999	0
S08-A11	PCR products	1e-07	PRKAB1	Test		0	Fail	0.010157	999	999	0
S09-A05	PCR products	1e-08	PRKAB1	Test		0	Fail	0.010157	999	999	0
S09-A11	PCR products	1e-08	PRKAB1	Test		0	Fail	0.010157	999	999	0
S10-A05	PCR products	1e-09	PRKAB1	Test		0	Fail	0.010157	999	999	0
S10-A11	PCR products	1e-09	PRKAB1	Test		0	Fail	0.010157	999	999	0
S11-A05	PCR products	1e-10	PRKAB1	Test		0	Fail	0.010157	999	999	0
S11-A11	PCR products	1e-10	PRKAB1	Test		0	Fail	0.010157	999	999	0
S12-A05	PCR products	1e-11	PRKAB1	Test		0	Fail	0.010157	999	999	0
S12-A11	PCR products	1e-11	PRKAB1	Test		0	Fail	0.010157	999	999	0
conc	Cq	mean	SD
1	3.72018
1	3.77593	3.74805	0.0278756
0.1	5.93907
0.1	5.9422	5.94063	0.00156144
0.01	8.88739
0.01	9.08705	8.98722	0.0998309
0.001	12.6307
0.001	12.7057	12.6682	0.0374832
0.0001	15.852
0.0001	16.0762	15.9641	0.11207
1e-05	19.9688
1e-05	19.6798	19.8243	0.144472
1e-06	23.5842
1e-06	22.8711	23.2276	0.356579
1e-07
1e-07
1e-08
1e-08
1e-09
1e-09
1e-10
1e-10
1e-11
1e-11
conc	mean	SD
1	3.74805	0.0278756
0.1	5.94063	0.00156144
0.01	8.98722	0.0998309
0.001	12.6682	0.0374832
0.0001	15.9641	0.11207
1e-05	19.8243	0.144472
1e-06	23.2276	0.356579
1e-07
1e-08
1e-09
1e-10
1e-11
logC	mean	SD										slope	E
0	3.74805	0.0278756										-3.4926	1.93339	93.3391
-1	5.94063	0.00156144
-2	8.98722	0.0998309
-3	12.6682	0.0374832
-4	15.9641	0.11207
-5	19.8243	0.144472
-6	23.2276	0.356579
-7
-8
-9
-10
-11

## Sheet: PRKAG3
Chamber	Sample	Sample	EvaGreen	EvaGreen	Ct	Ct	Ct	Ct	Tm	Tm	Tm		concentration	ng/µl	number of molecules in 1µl	number of molecules/reaction
ID	Type	rConc	Name	Type	Value	Quality	Call	Threshold	In Range	Out Range	Peak Ratio		1	16.6	7.88867e+10	6.31093e+08
S01-A05	PCR_products	1	PRKAG3	Test	2.5	0.166667	Fail	0.00893885	88.2823	999	1		0.1	1.66	7.88867e+09	6.31093e+07
S01-A11	PCR_products	1	PRKAG3	Test	2.5	0.166667	Fail	0.00893885	88.3298	999	1		0.01	0.166	7.88867e+08	6.31093e+06
S02-A05	PCR_products	0.1	PRKAG3	Test	4.05483	0.684945	Pass	0.00893885	87.9566	999	1		0.001	0.0166	7.88867e+07	631093
S02-A11	PCR_products	0.1	PRKAG3	Test	4.1058	0.701934	Pass	0.00893885	87.9178	999	1		0.0001	0.00166	7.88867e+06	63109.3
S03-A05	PCR_products	0.01	PRKAG3	Test	7.52325	1	Pass	0.00893885	88.095	999	1		1e-05	0.000166	788867	6310.93
S03-A11	PCR_products	0.01	PRKAG3	Test	7.58763	1	Pass	0.00893885	88.0535	999	1		1e-06	1.66e-05	78886.7	631.093
S04-A05	PCR_products	0.001	PRKAG3	Test	11.1445	1	Pass	0.00893885	88.0143	999	1		1e-07	1.66e-06	7888.67	63.1093
S04-A11	PCR_products	0.001	PRKAG3	Test	11.1818	1	Pass	0.00893885	87.9862	999	1		1e-08	1.66e-07	788.867	6.31093
S05-A05	PCR_products	0.0001	PRKAG3	Test	14.7291	1	Pass	0.00893885	88.3099	999	1		1e-09	1.66e-08	78.8867	0.631093
S05-A11	PCR_products	0.0001	PRKAG3	Test	14.918	1	Pass	0.00893885	88.2456	999	1		1e-10	1.66e-09	7.88867	0.0631093
S06-A05	PCR_products	1e-05	PRKAG3	Test	17.7577	1	Pass	0.00893885	88.39	999	1		1e-11	1.66e-10	0.788867	0.00631093
S06-A11	PCR_products	1e-05	PRKAG3	Test	18.2138	1	Pass	0.00893885	88.0527	999	1
S07-A05	PCR_products	1e-06	PRKAG3	Test	19.8997	1	Pass	0.00893885	88.3678	999	1
S07-A11	PCR_products	1e-06	PRKAG3	Test	21.4738	1	Pass	0.00893885	88.4366	999	1
S08-A05	PCR_products	1e-07	PRKAG3	Test	21.7903	1	Pass	0.00893885	88.7112	999	1
S08-A11	PCR_products	1e-07	PRKAG3	Test	24.1606	1	Pass	0.00893885	80.5411	999	1
S09-A05	PCR_products	1e-08	PRKAG3	Test	24.0384	1	Pass	0.00893885	80.2687	999	1
S09-A11	PCR_products	1e-08	PRKAG3	Test	23.6545	1	Pass	0.00893885	79.8599	999	1
S10-A05	PCR_products	1e-09	PRKAG3	Test	23.5614	1	Pass	0.00893885	80.1475	999	1
S10-A11	PCR_products	1e-09	PRKAG3	Test	22.4725	1	Pass	0.00893885	88.7747	999	1
S11-A05	PCR_products	1e-10	PRKAG3	Test	22.4208	1	Pass	0.00893885	88.8104	999	1
S11-A11	PCR_products	1e-10	PRKAG3	Test	23.0799	1	Pass	0.00893885	79.8693	999	1
S12-A05	PCR_products	1e-11	PRKAG3	Test	20.7394	1	Pass	0.00893885	80.0633	999	1
S12-A11	PCR_products	1e-11	PRKAG3	Test	21.8968	1	Pass	0.00893885	80.1622	999	1
conc	Cq	mean	SD
1	2.5
1	2.5	2.5	0
0.1	4.05483
0.1	4.1058	4.08032	0.0254842
0.01	7.52325
0.01	7.58763	7.55544	0.0321909
0.001	11.1445
0.001	11.1818	11.1632	0.0186317
0.0001	14.7291
0.0001	14.918	14.8236	0.0944407
1e-05	17.7577
1e-05	18.2138	17.9858	0.228051
1e-06	19.8997
1e-06	21.4738	20.6867	0.787023
1e-07	21.7903
1e-07	24.1606	22.9755	1.18512
1e-08	24.0384
1e-08	23.6545	23.8465	0.191941
1e-09	23.5614
1e-09	22.4725	23.017	0.544494
1e-10	22.4208
1e-10	23.0799	22.7503	0.329528
1e-11	20.7394
1e-11	21.8968	21.3181	0.5787
conc	mean	SD
1	2.5	0
0.1	4.08032	0.0254842
0.01	7.55544	0.0321909
0.001	11.1632	0.0186317
0.0001	14.8236	0.0944407
1e-05	17.9858	0.228051
1e-06	20.6867	0.787023
1e-07	22.9755	1.18512
1e-08	23.8465	0.191941
1e-09	23.017	0.544494
1e-10	22.7503	0.329528
1e-11	21.3181	0.5787
logC	mean	SD										slope	E
0	2.5	0										-3.371	1.97992	97.9921
-1	4.08032	0.0254842
-2	7.55544	0.0321909
-3	11.1632	0.0186317
-4	14.8236	0.0944407
-5	17.9858	0.228051
-6	20.6867	0.787023
-7	22.9755	1.18512
-8	23.8465	0.191941
-9	23.017	0.544494
-10	22.7503	0.329528
-11	21.3181	0.5787
