# Supplementary material for: The impact of dietary calcium and phosphorus on mitochondrial-linked gene expression in five tissues of laying hens
Source: PLoS One. 2022 Jun 24;17(6):e0270550. doi: 10.1371/journal.pone.0270550 (PMC9231785; doi:10.1371/journal.pone.0270550)
Supplement: S3 File — Samples that were used in the hierarchical cluster analysis and for that all genes run successful are marked. (XLSX) [file pone.0270550.s003.xlsx]

## Sheet: diet 1
Sample ID	Nucleic Acid Conc.	inserted material [g]	Unit	A260	A280	260/280	260/230	Sample Type	Factor	IQ
2-1-B1_B	434.5	0.0417	ng/µl	10.862	5.624	1.93	0.55	RNA	40
2-1-B1_D	1545.1	0.0258	ng/µl	38.627	20.492	1.89	0.8	RNA	40
2-1-B1_I	1804.6	0.0349	ng/µl	45.115	22.99	1.96	1.1	RNA	40
2-1-B1_L	1467.1	0.0299	ng/µl	36.677	20.507	1.79	0.39	RNA	40
2-1-B1_O	350	0.0296	ng/µl	6.969	4.063	1.72	0.36	RNA	40
2-1-B2_B	683.5	0.0388	ng/µl	17.088	10.355	1.65	0.24	RNA	40
2-1-B2_D	475.1	0.0321	ng/µl	11.879	6.238	1.9	0.67	RNA	40
2-1-B2_I	1658.7	0.043	ng/µl	41.468	21.463	1.93	1.03	RNA	40
2-1-B2_L	2916	0.0376	ng/µl	72.899	39.777	1.83	0.85	RNA	40
2-1-B2_O	6340.2	0.054	ng/µl	158.505	78.51	2.02	1.68	RNA	40
2-1-B3_B	860.6	0.0444	ng/µl	21.516	10.779	2	1.12	RNA	40
2-1-B3_D	1773.4	0.0318	ng/µl	44.334	22.163	2	1.5	RNA	40
2-1-B3_I	1598	0.0244	ng/µl	39.949	20.575	1.94	1.07	RNA	40
2-1-B3_L	6886.8	0.0311	ng/µl	172.17	85.552	2.01	1.47	RNA	40
2-1-B3_O	2244.2	0.0412	ng/µl	56.106	28.777	1.95	0.98	RNA	40
2-1-B4_B	364.2	0.0384	ng/µl	9.106	4.846	1.88	0.65	RNA	40
2-1-B4_D	1177.6	0.0356	ng/µl	29.439	15.167	1.94	1.07	RNA	40
2-1-B4_I	1302.5	0.0298	ng/µl	32.563	16.75	1.94	1.14	RNA	40
2-1-B4_L	1516	0.0264	ng/µl	37.901	19.307	1.96	1.12	RNA	40
2-1-B4_O	1348.5	0.0455	ng/µl	33.713	17.838	1.89	0.71	RNA	40
2-1-B5_B	383.2	0.0286	ng/µl	9.579	5.168	1.85	0.46	RNA	40
2-1-B5_D	1195.6	0.0485	ng/µl	29.89	15.789	1.89	0.83	RNA	40
2-1-B5_I	1129.5	0.0258	ng/µl	28.238	14.449	1.95	1.25	RNA	40
2-1-B5_L	1483.6	0.042	ng/µl	37.091	19.714	1.88	0.57	RNA	40
2-1-B5_O	1647.7	0.0355	ng/µl	41.194	21.45	1.92	1.09	RNA	40
2-1-B6_B	781.7	0.036	ng/µl	19.541	10.388	1.88	0.56	RNA	40
2-1-B6_D	4554.7	0.0425	ng/µl	113.867	57	2	1.54	RNA	40
2-1-B6_I	670.2	0.0477	ng/µl	16.756	9.22	1.82	0.54	RNA	40
2-1-B6_L	1892.3	0.0338	ng/µl	47.307	24.671	1.92	0.73	RNA	40
2-1-B6_O	1645.2	0.0345	ng/µl	41.13	21.12	1.95	1.09	RNA	40
2-1-B7_B	525.5	0.0301	ng/µl	13.136	6.78	1.94	0.74	RNA	40
2-1-B7_D	1723	0.0263	ng/µl	43.075	22.389	1.92	1.28	RNA	40
2-1-B7_I	1898	0.0373	ng/µl	47.449	24.04	1.97	1.24	RNA	40
2-1-B7_L	1012.7	0.0312	ng/µl	25.318	14.546	1.74	0.32	RNA	40
2-1-B7_O	2754.1	0.0418	ng/µl	68.851	34.699	1.98	1.19	RNA	40
2-1-B8_B	444	0.0266	ng/µl	11.1	5.993	1.85	0.49	RNA	40
2-1-B8_D	1358.5	0.035	ng/µl	33.961	17.434	1.95	1.11	RNA	40
2-1-B8_I	913.9	0.0324	ng/µl	22.849	11.781	1.94	1.02	RNA	40
2-1-B8_L	1531.6	0.0187	ng/µl	38.289	20.28	1.89	0.56	RNA	40
2-1-B8_O	2135	0.0431	ng/µl	53.375	26.967	1.98	1.04	RNA	40
2-1-B9_B	364.3	0.0321	ng/µl	9.108	4.983	1.83	0.48	RNA	40
2-1-B9_D	1299.2	0.025	ng/µl	32.479	16.589	1.96	1.81	RNA	40	9.5
2-1-B9_I	4548.2	0.0361	ng/µl	113.705	56.135	2.03	2.02	RNA	40
2-1-B9_L	1587	0.0249	ng/µl	39.675	20.802	1.91	0.82	RNA	40
2-1-B9_O	1347.2	0.0278	ng/µl	33.68	17.271	1.95	1.1	RNA	40
2-1-B10_B	663.8	0.0301	ng/µl	16.594	8.423	1.97	1.07	RNA	40
2-1-B10_D	1125.1	0.0352	ng/µl	28.126	14.35	1.96	1.59	RNA	40
2-1-B10_I	2215.4	0.0394	ng/µl	55.386	27.82	1.99	1.35	RNA	40
2-1-B10_L	2316.3	0.0281	ng/µl	57.907	31.771	1.82	1.01	RNA	40
2-1-B10_O	2084.4	0.0319	ng/µl	52.111	26.192	1.99	1.58	RNA	40
2-1-W1_B	421.5	0.0274	ng/µl	10.538	5.424	1.94	0.81	RNA	40
2-1-W1_D	1012.2	0.0217	ng/µl	25.304	13.22	1.91	1.01	RNA	40
2-1-W1_I	823.5	0.0336	ng/µl	20.587	11.016	1.87	0.75	RNA	40
2-1-W1_L	2979.6	0.025	ng/µl	74.49	37.499	1.99	1.3	RNA	40
2-1-W1_O	1536.5	0.0268	ng/µl	38.413	19.569	1.96	1.32	RNA	40
2-1-W2_B	488	0.0281	ng/µl	12.201	6.244	1.95	0.86	RNA	40
2-1-W2_D	4672.5	0.0297	ng/µl	116.813	57.66	2.03	1.88	RNA	40
2-1-W2_I	349.2	0.0395	ng/µl	8.731	4.597	1.9	1.09	RNA	40
2-1-W2_L	3213.9	0.0234	ng/µl	80.349	40.385	1.99	1.62	RNA	40
2-1-W2_O	2410.9	0.0579	ng/µl	60.272	30.319	1.99	1.33	RNA	40
2-1-W3_B	559.4	0.0331	ng/µl	13.985	7.128	1.96	0.82	RNA	40
2-1-W3_D	2440	0.0411	ng/µl	60.999	31.63	1.93	0.93	RNA	40
2-1-W3_I	8688.7	0.0352	ng/µl	217.218	107.611	2.02	1.88	RNA	40
2-1-W3_L	1470.2	0.0381	ng/µl	36.754	20.396	1.8	0.62	RNA	40
2-1-W3_O	3218.5	0.0508	ng/µl	80.463	41.018	1.96	1.31	RNA	40
2-1-W4_B	463.7	0.0266	ng/µl	11.593	6.068	1.91	0.74	RNA	40
2-1-W4_D	2008.5	0.0271	ng/µl	50.212	25.831	1.94	1.08	RNA	40
2-1-W4_I	1928.7	0.0286	ng/µl	48.219	24.847	1.94	1.12	RNA	40
2-1-W4_L	1429.3	0.0269	ng/µl	35.734	19.198	1.86	0.79	RNA	40
2-1-W4_O	2030.7	0.0361	ng/µl	50.768	25.801	1.97	1.35	RNA	40
2-1-W5_B	465.3	0.0292	ng/µl	11.632	6.011	1.94	0.77	RNA	40
2-1-W5_D	1896.3	0.0372	ng/µl	47.408	24.658	1.92	1.05	RNA	40
2-1-W5_I	2037.3	0.0317	ng/µl	50.933	26.239	1.94	1.14	RNA	40
2-1-W5_L	3787.7	0.0247	ng/µl	94.692	48.989	1.93	1.27	RNA	40
2-1-W5_O	1201	0.0209	ng/µl	30.024	16.184	1.86	0.92	RNA	40
2-1-W6_B	780.2	0.0291	ng/µl	19.504	11.155	1.75	0.45	RNA	40
2-1-W6_D	1217.5	0.0295	ng/µl	30.437	15.975	1.91	0.88	RNA	40
2-1-W6_I	2036.3	0.0306	ng/µl	50.907	26.763	1.9	0.91	RNA	40
2-1-W6_L	2033.4	0.0483	ng/µl	50.836	26.689	1.9	0.65	RNA	40
2-1-W6_O	783.4	0.0176	ng/µl	19.585	10.136	1.93	1.05	RNA	40
2-1-W7_B	666.5	0.0412	ng/µl	16.663	8.746	1.91	0.71	RNA	40
2-1-W7_D	1143	0.0366	ng/µl	28.576	14.917	1.92	0.92	RNA	40
2-1-W7_I	1007.2	0.0373	ng/µl	25.179	13.224	1.9	0.9	RNA	40
2-1-W7_L	906.6	0.0386	ng/µl	22.665	13.237	1.71	0.3	RNA	40
2-1-W7_O	1664.2	0.0266	ng/µl	41.604	21.138	1.97	1.31	RNA	40
2-1-W8_B	700.4	0.0328	ng/µl	17.511	9.337	1.88	0.62	RNA	40
2-1-W8_D	1103.9	0.0293	ng/µl	27.599	14.782	1.87	0.73	RNA	40
2-1-W8_I	685	0.0287	ng/µl	17.124	9.217	1.86	0.59	RNA	40
2-1-W8_L	1535.4	0.0281	ng/µl	38.384	19.767	1.94	1.14	RNA	40
2-1-W8_O	1975.8	0.0281	ng/µl	49.394	25.381	1.95	1.13	RNA	40
2-1-W9_B	932.8	0.0429	ng/µl	23.321	12.343	1.89	0.62	RNA	40
2-1-W9_D	1195	0.0326	ng/µl	29.874	15.535	1.92	0.91	RNA	40
2-1-W9_I	2503.1	0.025	ng/µl	62.578	31.88	1.96	0.93	RNA	40
2-1-W9_L	3722	0.0246	ng/µl	93.051	48.281	1.93	1.09	RNA	40
2-1-W9_O	1458.1	0.0284	ng/µl	36.453	19.299	1.89	0.79	RNA	40
2-1-W10_B	645.1	0.0313	ng/µl	16.127	8.744	1.84	0.57	RNA	40
2-1-W10_D	1718	0.0495	ng/µl	42.949	22.071	1.95	0.96	RNA	40
2-1-W10_I	2983.3	0.0246	ng/µl	74.581	37.804	1.97	1.43	RNA	40
2-1-W10_L	1420.4	0.0339	ng/µl	35.509	18.694	1.9	0.57	RNA	40	7.8
2-1-W10_O	1224.6	0.0218	ng/µl	30.615	15.905	1.92	1.01	RNA	40

## Sheet: diet 2
Sample ID	inserted material [g]	Nucleic Acid Conc.	Unit	A260	A280	260/280	260/230	Sample Type	Factor
2-2-B1_B	0.0408	716.5	ng/µl	17.912	9.145	1.96	0.62	RNA	40
2-2-B1_D	0.029	682.5	ng/µl	17.064	9.191	1.86	0.52	RNA	40
2-2-B1_I	0.0366	5662.2	ng/µl	141.555	70.067	2.02	2.07	RNA	40	9.7
2-2-B1_L	0.0413	1180.4	ng/µl	29.511	16.684	1.77	0.31	RNA	40
2-2-B1_O	0.033	1454.5	ng/µl	36.361	18.762	1.94	0.85	RNA	40
2-2-B2_B	0.029	738.1	ng/µl	18.452	11.617	1.59	0.26	RNA	40
2-2-B2_D	0.0277	1812.9	ng/µl	45.322	23.347	1.94	0.91	RNA	40
2-2-B2_I	0.0368	1387.1	ng/µl	34.676	18.053	1.92	0.66	RNA	40
2-2-B2_L	0.0268	790.7	ng/µl	19.767	11.581	1.71	0.26	RNA	40
2-2-B2_O	0.0398	840.1	ng/µl	21.003	13.064	1.61	0.3	RNA	40
2-2-B3_B	0.0319	681.5	ng/µl	17.037	8.944	1.9	0.67	RNA	40
2-2-B3_D	0.0426	1709.3	ng/µl	42.732	23.285	1.84	0.51	RNA	40
2-2-B3_I	0.037	2044.2	ng/µl	51.104	26.712	1.91	0.77	RNA	40
2-2-B3_L	0.0347	2339.8	ng/µl	58.494	30.606	1.91	0.69	RNA	40
2-2-B3_O	0.0353	2715.5	ng/µl	67.887	33.801	2.01	1.33	RNA	40
2-2-B4_B	0.0346	653.5	ng/µl	16.337	8.649	1.89	0.54	RNA	40
2-2-B4_D	0.032	1438	ng/µl	35.95	18.358	1.96	0.99	RNA	40
2-2-B4_I	0.0315	1872.6	ng/µl	46.814	23.705	1.97	0.98	RNA	40
2-2-B4_L	0.0245	1441.8	ng/µl	36.046	19.165	1.88	0.51	RNA	40
2-2-B4_O	0.0296	1776.8	ng/µl	44.419	23.454	1.89	0.72	RNA	40
2-2-B5_B	0.0293	672.9	ng/µl	16.824	9.713	1.73	0.42	RNA	40
2-2-B5_D	0.031	1160.9	ng/µl	29.023	15.472	1.88	0.83	RNA	40
2-2-B5_I	0.0402	1619.6	ng/µl	40.491	21.265	1.9	1.01	RNA	40
2-2-B5_L	0.0392	648.9	ng/µl	16.223	9.838	1.65	0.26	RNA	40
2-2-B5_O	0.0263	1698.7	ng/µl	42.467	22.194	1.91	1.12	RNA	40
2-2-B6_B	0.027	666.9	ng/µl	16.674	9.203	1.81	0.51	RNA	40
2-2-B6_D	0.0333	2359.6	ng/µl	58.991	30.721	1.92	1.09	RNA	40
2-2-B6_I	0.0358	1668.4	ng/µl	41.71	21.667	1.93	1.04	RNA	40
2-2-B6_L	0.0364	1194.2	ng/µl	29.854	17.567	1.7	0.33	RNA	40
2-2-B6_O	0.0292	1829.4	ng/µl	45.736	23.428	1.95	1.26	RNA	40
2-2-B7_B	0.0476	833.3	ng/µl	20.832	10.795	1.93	0.75	RNA	40
2-2-B7_D	0.0343	1063.5	ng/µl	26.588	14.148	1.88	0.9	RNA	40
2-2-B7_I	0.0459	1913.5	ng/µl	47.837	24.54	1.95	0.96	RNA	40
2-2-B7_L	0.0347	1055.8	ng/µl	26.394	14.833	1.78	0.45	RNA	40
2-2-B7_O	0.0305	1755.6	ng/µl	43.891	23.194	1.89	0.86	RNA	40
2-2-B8_B	0.0336	709	ng/µl	17.725	9.503	1.87	0.62	RNA	40
2-2-B8_D	0.039	1169.4	ng/µl	29.235	15.167	1.93	1.14	RNA	40
2-2-B8_I	0.0207	1237.9	ng/µl	30.947	17.199	1.8	0.66	RNA	40
2-2-B8_L	0.0297	1314.5	ng/µl	32.862	18.727	1.75	0.4	RNA	40
2-2-B8_O	0.0322	2414.3	ng/µl	60.358	30.894	1.95	1.16	RNA	40
2-2-B9_B	0.0494	377.1	ng/µl	9.428	5.063	1.86	0.41	RNA	40
2-2-B9_D	0.0295	750.5	ng/µl	18.762	10.011	1.87	0.75	RNA	40
2-2-B9_I	0.0303	4598.7	ng/µl	114.967	57.136	2.01	2.21	RNA	40
2-2-B9_L	0.0313	1492	ng/µl	37.299	20.306	1.84	0.45	RNA	40
2-2-B9_O	0.0393	2050.3	ng/µl	51.257	26.288	1.95	1.17	RNA	40
2-2-B10_B	0.0375	838.8	ng/µl	20.971	11.116	1.89	0.65	RNA	40
2-2-B10_D	0.0366	1799.9	ng/µl	44.998	23.308	1.93	1.02	RNA	40
2-2-B10_I	0.0316	597.7	ng/µl	14.942	8.126	1.84	0.61	RNA	40
2-2-B10_L	0.0326	762.4	ng/µl	19.059	11.213	1.7	0.28	RNA	40
2-2-B10_O	0.0353	1983.8	ng/µl	49.596	25.469	1.95	1.08	RNA	40
2-2-W1_B	0.0338	892.6	ng/µl	22.314	12.555	1.78	0.48	RNA	40
2-2-W1_D	0.0411	2453.2	ng/µl	61.33	31.316	1.96	1.11	RNA	40
2-2-W1_I	0.0363	271.4	ng/µl	6.784	4.091	1.66	0.34	RNA	40
2-2-W1_L	0.0279	836.1	ng/µl	20.903	11.689	1.79	0.36	RNA	40
2-2-W1_O	0.0241	1270.8	ng/µl	31.769	16.512	1.92	0.99	RNA	40
2-2-W2_B	0.031	617.5	ng/µl	15.436	8.173	1.89	0.76	RNA	40
2-2-W2_D	0.0227	1533.6	ng/µl	38.34	19.651	1.95	1.17	RNA	40
2-2-W2_I	0.0324	2610.8	ng/µl	65.269	33.356	1.96	1.13	RNA	40
2-2-W2_L	0.0339	1081.9	ng/µl	27.047	14.447	1.87	0.65	RNA	40
2-2-W2_O	0.0255	1451.3	ng/µl	36.284	18.394	1.97	1.4	RNA	40
2-2-W3_B	0.0444	955.7	ng/µl	23.893	13.138	1.82	0.53	RNA	40
2-2-W3_D	0.0242	1731.2	ng/µl	43.279	22.841	1.89	0.76	RNA	40
2-2-W3_I	0.0343	1425.2	ng/µl	35.629	19.048	1.87	0.75	RNA	40
2-2-W3_L	0.0226	729	ng/µl	18.224	10.394	1.75	0.43	RNA	40
2-2-W3_O	0.0307	1894.7	ng/µl	47.368	24.398	1.94	1.02	RNA	40
2-2-W4_B	0.0319	520.6	ng/µl	13.015	6.659	1.95	0.73	RNA	40
2-2-W4_D	0.0331	2457.8	ng/µl	61.444	35.621	1.72	0.94	RNA	40
2-2-W4_I	0.0247	819.5	ng/µl	20.488	11.344	1.81	0.63	RNA	40
2-2-W4_L	0.0297	1858	ng/µl	46.45	24.753	1.88	0.66	RNA	40
2-2-W4_O	0.0207	1393.5	ng/µl	34.836	18.824	1.85	0.68	RNA	40
2-2-W5_B	0.0262	409.3	ng/µl	10.233	5.453	1.88	0.49	RNA	40
2-2-W5_D	0.0291	1547.8	ng/µl	38.696	19.839	1.95	1.02	RNA	40
2-2-W5_I	0.029	923.5	ng/µl	23.088	13.151	1.76	0.49	RNA	40
2-2-W5_L	0.0343	8738.3	ng/µl	218.457	111.005	1.97	1.67	RNA	40
2-2-W5_O	0.0212	1709.3	ng/µl	42.733	22.882	1.87	0.87	RNA	40
2-2-W6_B	0.0481	909.6	ng/µl	22.739	12	1.89	0.58	RNA	40
2-2-W6_D	0.0494	1994.5	ng/µl	49.862	25.338	1.97	1.1	RNA	40
2-2-W6_I	0.045	1101.4	ng/µl	27.534	15.098	1.82	0.68	RNA	40
2-2-W6_L	0.0361	1478.5	ng/µl	36.963	19.398	1.91	0.8	RNA	40
2-2-W6_O	0.0271	1348.6	ng/µl	33.715	17.836	1.89	0.82	RNA	40
2-2-W7_B	0.0318	509.3	ng/µl	12.733	6.702	1.9	0.59	RNA	40
2-2-W7_D	0.0395	1201.6	ng/µl	30.041	16.16	1.86	0.67	RNA	40
2-2-W7_I	0.0353	2537.1	ng/µl	63.428	32.401	1.96	1.23	RNA	40
2-2-W7_L	0.0267	2192.7	ng/µl	54.817	28.569	1.92	0.83	RNA	40
2-2-W7_O	0.0296	2107.8	ng/µl	52.695	27.388	1.92	1	RNA	40
2-2-W8_B	0.0333	586	ng/µl	14.65	7.576	1.93	0.62	RNA	40
2-2-W8_D	0.0267	1602.9	ng/µl	40.073	21.18	1.89	0.95	RNA	40
2-2-W8_I	0.0272	2506.6	ng/µl	62.666	32.857	1.91	1.11	RNA	40
2-2-W8_L	0.0242	3824.9	ng/µl	95.622	49.292	1.94	1.1	RNA	40
2-2-W8_O	0.0256	1075.9	ng/µl	26.896	14.504	1.85	0.8	RNA	40
2-2-W9_B	0.0299	795.6	ng/µl	19.889	11.407	1.74	0.43	RNA	40
2-2-W9_D	0.0278	3783.9	ng/µl	94.597	50.449	1.88	1.16	RNA	40
2-2-W9_I	0.045	1849.5	ng/µl	46.239	23.97	1.93	0.92	RNA	40
2-2-W9_L	0.032	2480.5	ng/µl	62.012	32.07	1.93	0.79	RNA	40
2-2-W9_O	0.036	1604.3	ng/µl	40.108	21.08	1.9	0.92	RNA	40
2-2-W10_B	0.0286	772.2	ng/µl	19.305	10.621	1.82	0.54	RNA	40
2-2-W10_D	0.027	1755.9	ng/µl	43.897	23.128	1.9	0.89	RNA	40
2-2-W10_I	0.0383	1538	ng/µl	38.449	20.303	1.89	1.08	RNA	40
2-2-W10_L	0.0299	2371.2	ng/µl	59.28	31.196	1.9	0.71	RNA	40
2-2-W10_O	0.0266	1317.2	ng/µl	32.93	17.728	1.86	0.72	RNA	40

## Sheet: diet 3
Sample ID	inserted material [g]	Nucleic Acid Conc.	Unit	A260	A280	260/280	260/230	Sample Type	Factor	IQ
2-3-B1_B	0.0394	534.4	ng/µl	13.361	6.899	1.94	0.59	RNA	40
2-3-B1_D	0.0366	1933.5	ng/µl	48.338	28.043	1.72	0.83	RNA	40
2-3-B1_I	0.0296	1068.4	ng/µl	26.71	14.5	1.84	0.71	RNA	40
2-3-B1_L	0.04	1141.3	ng/µl	28.533	16.222	1.76	0.36	RNA	40
2-3-B1_O	0.0246	1195.8	ng/µl	29.896	16.317	1.83	0.7	RNA	40
2-3-B2_B	0.0377	759.9	ng/µl	18.997	10.672	1.78	0.45	RNA	40
2-3-B2_D	0.0306	2008.7	ng/µl	50.217	25.767	1.95	1.14	RNA	40
2-3-B2_I	0.0313	1080.5	ng/µl	27.011	14.787	1.83	0.62	RNA	40
2-3-B2_L	0.0258	1412.9	ng/µl	35.323	19.651	1.8	0.56	RNA	40
2-3-B2_O	0.028	575.6	ng/µl	14.39	8.215	1.75	0.39	RNA	40
2-3-B3_B	0.0219	544.2	ng/µl	13.606	7.345	1.85	0.58	RNA	40
2-3-B3_D	0.0318	1843.3	ng/µl	46.083	23.603	1.95	1.06	RNA	40
2-3-B3_I	0.0286	1776.4	ng/µl	44.411	22.861	1.94	1.1	RNA	40
2-3-B3_L	0.0293	959	ng/µl	23.975	13.976	1.72	0.37	RNA	40
2-3-B3_O	0.0226	1185.7	ng/µl	29.642	15.763	1.88	0.87	RNA	40
2-3-B4_B	0.0525	664.6	ng/µl	16.615	8.821	1.88	0.66	RNA	40
2-3-B4_D	0.0448	2842.8	ng/µl	71.07	35.653	1.99	1.26	RNA	40
2-3-B4_I	0.0329	7128.2	ng/µl	178.206	92.842	1.92	1.75	RNA	40	9
2-3-B4_L	0.0267	2171.3	ng/µl	54.282	28.367	1.91	0.94	RNA	40
2-3-B4_O	0.0342	988.9	ng/µl	24.723	14.663	1.69	0.41	RNA	40
2-3-B5_B	0.042	993.2	ng/µl	24.83	13.448	1.85	0.7	RNA	40
2-3-B5_D	0.0433	1018.8	ng/µl	25.47	13.659	1.86	0.85	RNA	40
2-3-B5_I	0.0404	1943.6	ng/µl	48.591	25.357	1.92	0.93	RNA	40
2-3-B5_L	0.0342	3627.4	ng/µl	90.685	47.999	1.89	0.91	RNA	40
2-3-B5_O	0.035	2432.2	ng/µl	60.805	31.329	1.94	1.1	RNA	40
2-3-B6_B	0.0281	810	ng/µl	20.249	12.03	1.68	0.46	RNA	40
2-3-B6_D	0.0339	2644.2	ng/µl	66.104	41.585	1.59	0.88	RNA	40
2-3-B6_I	0.0348	744.4	ng/µl	18.611	10.13	1.84	0.9	RNA	40
2-3-B6_L	0.0397	3317.5	ng/µl	82.937	48.22	1.72	0.65	RNA	40
2-3-B6_O	0.0319	659.4	ng/µl	16.485	9.204	1.79	0.53	RNA	40
2-3-B7_B	0.0241	694.1	ng/µl	17.352	10.531	1.65	0.36	RNA	40
2-3-B7_D	0.0398	1554.6	ng/µl	38.866	21.251	1.83	0.69	RNA	40
2-3-B7_I	0.0434	3043.5	ng/µl	76.087	40.165	1.89	1.03	RNA	40
2-3-B7_L	0.0233	2257.3	ng/µl	56.432	35.225	1.6	0.59	RNA	40
2-3-B7_O	0.0375	2198.8	ng/µl	54.969	28.331	1.94	1.16	RNA	40
2-3-B8_B	0.0286	588.7	ng/µl	14.717	8.405	1.75	0.46	RNA	40
2-3-B8_D	0.0386	2624.3	ng/µl	65.608	33.989	1.93	1.03	RNA	40
2-3-B8_I	0.0438	3251.4	ng/µl	81.284	42.114	1.93	1.18	RNA	40
2-3-B8_L	0.0486	2381.5	ng/µl	59.537	32.966	1.81	0.61	RNA	40
2-3-B8_O	0.0214	576.4	ng/µl	14.411	7.63	1.89	0.93	RNA	40
2-3-B9_B	0.0244	621.8	ng/µl	15.544	8.617	1.8	0.54	RNA	40
2-3-B9_D	0.0276	1343.4	ng/µl	33.584	17.599	1.91	1.01	RNA	40
2-3-B9_I	0.0479	1207.3	ng/µl	30.183	16.44	1.84	0.64	RNA	40
2-3-B9_L	0.0431	1656.5	ng/µl	41.413	23.94	1.73	0.39	RNA	40
2-3-B9_O	0.0255	1512.1	ng/µl	37.803	21.06	1.79	0.62	RNA	40
2-3-B10_B	0.0373	618.6	ng/µl	15.465	8.068	1.92	0.64	RNA	40
2-3-B10_D	0.0189	3679.1	ng/µl	91.977	47.828	1.92	1.66	RNA	40
2-3-B10_I	0.0234	917.4	ng/µl	22.936	12.194	1.88	0.87	RNA	40
2-3-B10_L	0.035	1535.5	ng/µl	38.387	21.814	1.76	0.44	RNA	40
2-3-B10_O	0.0295	1560.2	ng/µl	39.004	20.027	1.95	1.25	RNA	40
2-3-W1_B	0.0317	453.2	ng/µl	11.331	6.068	1.87	0.51	RNA	40
2-3-W1_D	0.0378	1929.4	ng/µl	48.235	25.089	1.92	0.85	RNA	40
2-3-W1_I	0.0364	1462.7	ng/µl	36.567	19.343	1.89	1.12	RNA	40
2-3-W1_L	0.0358	1464.2	ng/µl	36.604	19.794	1.85	0.6	RNA	40
2-3-W1_O	0.0301	2403.6	ng/µl	60.09	30.835	1.95	1.1	RNA	40
2-3-W2_B	0.0546	953.4	ng/µl	23.835	12.416	1.92	0.81	RNA	40
2-3-W2_D	0.0311	1345.3	ng/µl	33.632	18.485	1.82	0.71	RNA	40
2-3-W2_I	0.0229	534.1	ng/µl	13.352	7.134	1.87	0.63	RNA	40
2-3-W2_L	0.0468	2101.2	ng/µl	52.53	27.782	1.89	0.51	RNA	40
2-3-W2_O	0.0433	2127.6	ng/µl	53.189	27.109	1.96	1.16	RNA	40
2-3-W3_B	0.033	819.7	ng/µl	20.492	11.126	1.84	0.5	RNA	40
2-3-W3_D	0.0294	2477.9	ng/µl	61.947	33.095	1.87	0.55	RNA	40
2-3-W3_I	0.0276	1022.9	ng/µl	25.572	14.488	1.76	0.49	RNA	40
2-3-W3_L	0.0355	1567	ng/µl	39.176	21.806	1.8	0.45	RNA	40
2-3-W3_O	0.0214	1681.6	ng/µl	42.041	22.188	1.89	0.81	RNA	40
2-3-W4_B	0.032	455.7	ng/µl	11.394	5.35	2.13	0.45	RNA	40
2-3-W4_D	0.0314	1745.3	ng/µl	43.632	22.351	1.95	1.06	RNA	40
2-3-W4_I	0.0229	1555.9	ng/µl	38.896	20.68	1.88	0.77	RNA	40
2-3-W4_L	0.0397	2405.8	ng/µl	60.145	31.428	1.91	0.72	RNA	40
2-3-W4_O	0.0307	1878.1	ng/µl	46.953	24.582	1.91	0.82	RNA	40
2-3-W5_B	0.0353	675.4	ng/µl	16.884	9.159	1.84	0.53	RNA	40
2-3-W5_D	0.0356	3133.4	ng/µl	78.334	39.571	1.98	1.27	RNA	40
2-3-W5_I	0.0491	2584.2	ng/µl	64.606	32.409	1.99	1.2	RNA	40
2-3-W5_L	0.0292	3766.6	ng/µl	94.166	48.878	1.93	0.94	RNA	40
2-3-W5_O	0.0393	1602.4	ng/µl	40.061	20.674	1.94	1.06	RNA	40
2-3-W6_B	0.0348	436.9	ng/µl	10.922	5.933	1.84	0.48	RNA	40
2-3-W6_D	0.0425	1459.4	ng/µl	36.486	19.675	1.85	0.7	RNA	40
2-3-W6_I	0.0309	2015.9	ng/µl	50.397	25.762	1.96	1.01	RNA	40
2-3-W6_L	0.0168	2029.4	ng/µl	50.735	27.482	1.85	0.98	RNA	40
2-3-W6_O	0.0206	1242.4	ng/µl	31.06	17.226	1.8	0.64	RNA	40
2-3-W7_B	0.0248	388.6	ng/µl	9.715	5.411	1.8	0.41	RNA	40
2-3-W7_D	0.0301	1359.6	ng/µl	33.99	18.203	1.87	0.76	RNA	40
2-3-W7_I	0.0363	1943.1	ng/µl	48.577	25.124	1.93	0.96	RNA	40
2-3-W7_L	0.039	1194.9	ng/µl	29.874	16.203	1.84	0.56	RNA	40
2-3-W7_O	0.0229	688.3	ng/µl	17.206	9.525	1.81	0.65	RNA	40
2-3-W8_B	0.0355	727	ng/µl	18.176	10.216	1.78	0.52	RNA	40
2-3-W8_D	0.0307	806.6	ng/µl	20.165	10.639	1.9	0.86	RNA	40
2-3-W8_I	0.0296	693.9	ng/µl	17.347	10.501	1.65	0.41	RNA	40
2-3-W8_L	0.0226	3567.5	ng/µl	89.188	46.207	1.93	1.13	RNA	40
2-3-W8_O	0.0257	853.3	ng/µl	21.333	11.233	1.9	1.3	RNA	40
2-3-W9_B	0.05	695.7	ng/µl	17.393	9.431	1.84	0.49	RNA	40
2-3-W9_D	0.0357	1490.5	ng/µl	37.263	20.005	1.86	0.75	RNA	40
2-3-W9_I	0.0365	1821.7	ng/µl	45.541	23.565	1.93	1.26	RNA	40
2-3-W9_L	0.034	1357.5	ng/µl	33.938	18.585	1.83	0.58	RNA	40
2-3-W9_O	0.0556	1635.6	ng/µl	40.891	21.042	1.94	0.95	RNA	40
2-3-W10_B	0.033	996.4	ng/µl	24.91	14.758	1.69	0.42	RNA	40
2-3-W10_D	0.0253	1227.9	ng/µl	30.697	17.007	1.8	0.62	RNA	40
2-3-W10_I	0.0434	1857.4	ng/µl	46.436	24.115	1.93	0.95	RNA	40
2-3-W10_L	0.0467	925.1	ng/µl	23.128	13.114	1.76	0.4	RNA	40
2-3-W10_O	0.0298	1457.4	ng/µl	36.434	19.014	1.92	0.97	RNA	40

## Sheet: diet 4
Sample ID	inserted material [g]	Nucleic Acid Conc.	Unit	A260	A280	260/280	260/230	Sample Type	Factor	RNA IQ
2-4-B1_B	0.0272	675.8	ng/µl	16.894	10.088	1.67	0.39	RNA	40
2-4-B1_D	0.0419	1447.2	ng/µl	36.181	18.515	1.95	1.02	RNA	40
2-4-B1_I	0.0236	1222.9	ng/µl	30.573	16.003	1.91	0.93	RNA	40
2-4-B1_L	0.0283	1795.7	ng/µl	44.892	24.562	1.83	0.61	RNA	40
2-4-B1_O	0.0254	1114.9	ng/µl	27.873	14.942	1.87	0.73	RNA	40
2-4-B2_B	0.028	532.4	ng/µl	13.311	6.859	1.94	0.64	RNA	40
2-4-B2_D	0.0416	1578	ng/µl	39.451	20.061	1.97	1.05	RNA	40
2-4-B2_I	0.0402	1462.3	ng/µl	36.558	19.001	1.92	1.31	RNA	40
2-4-B2_L	0.0392	876.7	ng/µl	21.918	12.922	1.7	0.28	RNA	40
2-4-B2_O	0.0273	1266.1	ng/µl	31.653	16.378	1.93	1.07	RNA	40
2-4-B3_B	0.0325	495.7	ng/µl	12.392	6.405	1.93	0.68	RNA	40
2-4-B3_D	0.0277	1755.6	ng/µl	43.89	22.342	1.96	1.53	RNA	40
2-4-B3_I	0.025	1295.5	ng/µl	32.388	18.203	1.78	0.65	RNA	40
2-4-B3_L	0.0193	2284.9	ng/µl	57.122	29.19	1.96	1.01	RNA	40
2-4-B3_O	0.0228	1240.1	ng/µl	31.002	16.373	1.89	0.8	RNA	40
2-4-B4_B	0.0294	418.1	ng/µl	10.451	5.545	1.88	0.51	RNA	40
2-4-B4_D	0.0317	5809.5	ng/µl	145.239	77.081	1.88	1.4	RNA	40
2-4-B4_I	0.0283	1135	ng/µl	28.375	14.811	1.92	0.84	RNA	40
2-4-B4_L	0.0315	1229.8	ng/µl	30.745	17.565	1.75	0.33	RNA	40
2-4-B4_O	0.0441	2113.5	ng/µl	52.838	26.985	1.96	1.05	RNA	40
2-4-B5_B	0.0278	536	ng/µl	13.4	7.079	1.89	0.55	RNA	40
2-4-B5_D	0.0474	1970.8	ng/µl	49.271	25.407	1.94	0.93	RNA	40
2-4-B5_I	0.0356	1951.8	ng/µl	48.795	25.02	1.95	0.94	RNA	40
2-4-B5_L	0.0323	2183.2	ng/µl	54.579	28.498	1.92	0.8	RNA	40
2-4-B5_O	?	1478.8	ng/µl	36.971	19.218	1.92	1	RNA	40
2-4-B6_B	0.031	624.9	ng/µl	15.622	8.446	1.85	0.59	RNA	40
2-4-B6_D	0.0389	1813.8	ng/µl	45.346	23.294	1.95	0.97	RNA	40
2-4-B6_I	0.0328	2163.9	ng/µl	54.097	28.483	1.9	1.05	RNA	40
2-4-B6_L	0.0305	2719.2	ng/µl	67.979	35.027	1.94	0.91	RNA	40
2-4-B6_O	0.034	1551.8	ng/µl	38.796	20.115	1.93	0.99	RNA	40
2-4-B7_B	0.0277	517.3	ng/µl	12.932	6.966	1.86	0.57	RNA	40
2-4-B7_D	0.0309	1142.9	ng/µl	28.572	14.998	1.91	0.93	RNA	40
2-4-B7_I	0.024	816.5	ng/µl	20.413	11.061	1.85	0.74	RNA	40
2-4-B7_L	0.0211	2066.6	ng/µl	51.665	27.554	1.88	0.64	RNA	40
2-4-B7_O	0.023	969.2	ng/µl	24.23	13.083	1.85	0.99	RNA	40
2-4-B8_B	0.023	371.4	ng/µl	9.284	5.026	1.85	0.51	RNA	40
2-4-B8_D	0.0269	1209.3	ng/µl	30.234	15.885	1.9	0.99	RNA	40
2-4-B8_I	0.046	1856.3	ng/µl	46.406	23.893	1.94	0.98	RNA	40
2-4-B8_L	0.02	1869.7	ng/µl	46.742	24.576	1.9	0.84	RNA	40
2-4-B8_O	0.0388	1969.7	ng/µl	49.242	25.203	1.95	1.14	RNA	40	8.3
2-4-B9_B	0.0465	886.3	ng/µl	22.158	11.234	1.97	0.63	RNA	40
2-4-B9_D	0.0436	1300.8	ng/µl	32.521	16.76	1.94	1.02	RNA	40
2-4-B9_I	0.0421	2558.6	ng/µl	63.966	32.026	2	1.16	RNA	40
2-4-B9_L	0.0405	7018.3	ng/µl	175.456	87.24	2.01	1.58	RNA	40
2-4-B9_O	0.0403	1883.6	ng/µl	47.089	23.849	1.97	1.07	RNA	40
2-4-B10_B	0.0274	650.4	ng/µl	16.259	9.73	1.67	0.47	RNA	40
2-4-B10_D	0.0343	953.2	ng/µl	23.829	12.321	1.93	0.94	RNA	40
2-4-B10_I	0.0284	1195.1	ng/µl	29.877	15.834	1.89	0.8	RNA	40
2-4-B10_L	0.0305	3831.7	ng/µl	95.794	49.707	1.93	1	RNA	40
2-4-B10_O	0.0441	1775.2	ng/µl	44.38	22.734	1.95	1.12	RNA	40
2-4-W1_B	0.035	617.3	ng/µl	15.433	8.095	1.91	0.63	RNA	40
2-4-W1_D	0.0261	1657.6	ng/µl	41.44	21.243	1.95	1.18	RNA	40
2-4-W1_I	0.039	1663.1	ng/µl	41.578	21.716	1.91	0.97	RNA	40
2-4-W1_L	0.0339	3417.3	ng/µl	85.431	45.721	1.87	0.64	RNA	40
2-4-W1_O	0.0461	1856.4	ng/µl	46.411	23.648	1.96	1.06	RNA	40
2-4-W2_B	0.0403	461.5	ng/µl	11.537	6.004	1.92	0.52	RNA	40
2-4-W2_D	0.0387	1192.1	ng/µl	29.802	15.875	1.88	0.71	RNA	40
2-4-W2_I	0.0412	2380.9	ng/µl	59.524	30.21	1.97	0.96	RNA	40
2-4-W2_L	0.0283	4163.4	ng/µl	104.086	53.261	1.95	1.16	RNA	40
2-4-W2_O	0.039	1523.8	ng/µl	38.096	19.986	1.91	0.8	RNA	40
2-4-W3_B	0.0272	501.4	ng/µl	12.536	6.57	1.91	0.63	RNA	40
2-4-W3_D	0.0307	1064.2	ng/µl	26.605	13.722	1.94	1.2	RNA	40
2-4-W3_I	0.0401	853.4	ng/µl	21.335	11.885	1.8	0.55	RNA	40
2-4-W3_L	0.0299	1303	ng/µl	32.576	18.436	1.77	0.48	RNA	40
2-4-W3_O	0.0266	1654.6	ng/µl	41.365	22.061	1.88	1.03	RNA	40
2-4-W4_B	0.0246	643	ng/µl	16.075	10.065	1.6	0.38	RNA	40
2-4-W4_D	0.0252	654.4	ng/µl	16.36	8.817	1.86	0.7	RNA	40
2-4-W4_I	0.0286	1166.1	ng/µl	29.153	15.103	1.93	1.07	RNA	40
2-4-W4_L	0.0327	1327	ng/µl	33.174	18.06	1.84	0.53	RNA	40
2-4-W4_O	0.0378	1690.6	ng/µl	42.264	22.482	1.88	0.82	RNA	40
2-4-W5_B	0.0192	382.6	ng/µl	9.564	5.213	1.83	0.51	RNA	40
2-4-W5_D	0.0337	2083.1	ng/µl	52.076	26.288	1.98	1.21	RNA	40	6.1
2-4-W5_I	0.0429	1537.9	ng/µl	38.447	19.523	1.97	1.38	RNA	40
2-4-W5_L	0.0295	1886.1	ng/µl	47.154	24.908	1.89	0.75	RNA	40
2-4-W5_O	0.037	1122	ng/µl	28.05	14.743	1.9	0.97	RNA	40
2-4-W6_B	0.047	592.2	ng/µl	14.805	7.658	1.93	0.66	RNA	40
2-4-W6_D	0.0236	677.4	ng/µl	16.935	8.955	1.89	1.03	RNA	40
2-4-W6_I	0.026	1164.2	ng/µl	29.104	15.605	1.87	1.13	RNA	40
2-4-W6_L	0.027	1249.6	ng/µl	31.24	16.796	1.86	0.64	RNA	40
2-4-W6_O	0.0451	1967.7	ng/µl	49.193	25.382	1.94	0.98	RNA	40
2-4-W7_B	0.0327	625.7	ng/µl	15.642	8.174	1.91	0.67	RNA	40
2-4-W7_D	0.0359	1494.3	ng/µl	37.358	19.643	1.9	0.9	RNA	40
2-4-W7_I	0.0321	1208.9	ng/µl	30.224	16.049	1.88	0.92	RNA	40
2-4-W7_L	0.0498	1355.5	ng/µl	33.888	19.272	1.76	0.36	RNA	40
2-4-W7_O	0.0369	952.9	ng/µl	23.823	12.462	1.91	0.93	RNA	40
2-4-W8_B	0.0475	752.8	ng/µl	18.821	10.611	1.77	0.49	RNA	40
2-4-W8_D	0.0521	2360.5	ng/µl	59.012	30.151	1.96	1.05	RNA	40
2-4-W8_I	0.0347	445	ng/µl	11.125	6.076	1.83	0.61	RNA	40
2-4-W8_L	0.045	1900.3	ng/µl	47.506	25.666	1.85	0.61	RNA	40
2-4-W8_O	0.0481	2288.6	ng/µl	57.214	29.099	1.97	1.15	RNA	40
2-4-W9_B	0.0222	372.9	ng/µl	9.321	5.133	1.82	0.48	RNA	40
2-4-W9_D	0.0393	2475.8	ng/µl	61.894	31.152	1.99	1.24	RNA	40
2-4-W9_I	0.0308	1969.5	ng/µl	49.238	25.306	1.95	1.1	RNA	40
2-4-W9_L	0.0417	3029.8	ng/µl	75.746	39.823	1.9	0.8	RNA	40
2-4-W9_O	0.043	2053.5	ng/µl	51.339	26.602	1.93	0.99	RNA	40
2-4-W10_B	0.0421	682.7	ng/µl	17.067	8.469	2.02	0.68	RNA	40
2-4-W10_D	0.0539	1529.9	ng/µl	38.247	20.057	1.91	0.84	RNA	40
2-4-W10_I	0.0291	664.5	ng/µl	16.612	9.251	1.8	0.62	RNA	40
2-4-W10_L	0.0443	1610.2	ng/µl	40.255	22.129	1.82	0.43	RNA	40
2-4-W10_O	0.0408	1498.8	ng/µl	37.47	19.361	1.94	1.03	RNA	40
